# Supplementary material for: Genetic dissection of the RNA polymerase II transcription cycle
Source: eLife. 2022 Jul 1;11:e78458. doi: 10.7554/eLife.78458 (PMC9286732; doi:10.7554/eLife.78458)
Supplement: Supplementary file 1. [file elife-78458-supp1.xlsx]

## Sheet: Sheet1
Organ	Cross	female x male	readsmapped to B6 genome	readsmapped to CAST genome
BN	MB6	C57BL/6 x Castaneus F1 hybrid	48740528	48685648
BN	PB6	Castaneus x C57BL/6 F1 hybrid	37540204	37536225
GI	MB6	C57BL/6 x Castaneus F1 hybrid	16229569	16218255
GI	PB6	Castaneus x C57BL/6 F1 hybrid	23434872	23436988
HT	MB6	C57BL/6 x Castaneus F1 hybrid	3010116	3007610
HT	PB6	Castaneus x C57BL/6 F1 hybrid	20429188	20427203
LV	MB6	C57BL/6 x Castaneus F1 hybrid	32961650	32907731
LV	PB6	Castaneus x C57BL/6 F1 hybrid	46974001	46936918
SK	MB6	C57BL/6 x Castaneus F1 hybrid	6827847	6818752
SK	PB6	Castaneus x C57BL/6 F1 hybrid	14382416	14379198
SP	MB6	C57BL/6 x Castaneus F1 hybrid	21904694	21880229
SP	PB6	Castaneus x C57BL/6 F1 hybrid	31775452	31768726
ST	MB6	C57BL/6 x Castaneus F1 hybrid	12953666	12931681
ST	PB6	Castaneus x C57BL/6 F1 hybrid	16594217	16570244
KD	MB6	C57BL/6 x Castaneus F1 hybrid	21786140	21756388
KD	PB6	Castaneus x C57BL/6 F1 hybrid	21022337	21019463
